# Supplementary material for: Longitudinal Fluctuations in Protein Concentrations and Higher-Order Structures in the Plasma Proteome of Kidney Failure Patients Subjected to a Kidney Transplant
Source: J Proteome Res. 2024 May 3;23(6):2124–36. doi: 10.1021/acs.jproteome.4c00064 (PMC11165583; doi:10.1021/acs.jproteome.4c00064)
Supplement: Supplementary file 3 — pr4c00064_si_003.xlsx [file pr4c00064_si_003.xlsx]

## Sheet: Sheet1
Supplementary Table 2|The table consists of the proteomics data from the SEC fractionated P2 sample in all 4 timepoints
The values correspond to the PG.Quantity of the main report of DIANN
The*F13-*F66 are the different fractions obtained from the SEC
The T0*-T4* are the different timepoints of the sampling
Genes	Protein.Group	T0_F13	T0_F14	T0_F15	T0_F16	T0_F17	T0_F19	T0_F20	T0_F23	T0_F24	T0_F25	T0_F26	T0_F27	T0_F28	T0_F29	T0_F30	T0_F33	T0_F34	T0_F35	T0_F36	T0_F37	T0_F38	T0_F39	T0_F40	T0_F41	T0_F42	T0_F43	T0_F44	T0_F45	T0_F46	T0_F47	T0_F48	T0_F49	T0_F51	T0_F52	T0_F53	T0_F54	T0_F55	T0_F56	T0_F57	T0_F58	T0_F59	T0_F60	T0_F61	T0_F62	T0_F63	T0_F64	T0_F65	T0_F66
A1BG	P04217	0	0	0	17419800	0	0	0	0	0	0	0	0	0	0	0	0	0	0	0	0	0	0	0	0	0	0	0	0	101993	208466	3754050	41059400	39642800	28933700	31164300	15083900	9092800	3777370	1217930	232612	44714.8	0	39265	76165.4	25335.7	0	0	0
A2M	P01023	0	0	0	38126.3	0	0	0	184869000	105085000	57891700	18302000	6401300	4935460	2349090	1229800	697085	713820	1190280	457374	545319	365563	903689	1263620	612534	296634	498274	252877	0	145076	0	95456.8	65746.1	33393.4	0	0	0	0	0	0	22914.4	17151.1	12664.9	0	24927.5	0	0	0	0
ACTB;ACTG1	P60709;P63261	0	0	0	0	0	0	0	0	0	0	0	0	0	0	0	0	0	0	0	0	0	0	0	0	0	0	0	0	0	285365	166622	71758	47009.4	0	0	0	0	0	0	0	0	0	0	0	0	0	0	0
AFM	P43652	0	0	0	0	0	0	0	0	0	0	0	0	0	0	0	0	0	0	0	0	0	0	0	0	0	0	0	0	74783.8	450115	4137220	10393600	2736030	2281000	1532280	661538	252848	0	0	0	0	0	0	0	0	0	0	0
AGT	P01019	0	0	0	0	0	0	0	0	0	0	0	0	0	0	0	0	0	0	0	0	0	0	0	0	0	32415.4	0	0	0	0	0	0	4469590	22333800	46171100	28753100	22815700	13552300	6909570	3023490	343896	0	0	0	0	0	0	0
AHSG	P02765	0	0	0	0	0	0	0	0	0	0	0	0	0	0	0	0	56992.2	0	0	0	0	1346860	15225.1	38319	7891970	79734.4	0	0	0	0	24632900	20471400	33125800	58688700	86456900	58386300	34576000	20983400	12966300	4609620	1803890	1014610	555635	577053	126768	375260	408030	195826
ALB	P02768	0	0	0	0	0	0	0	38353.2	50039.6	117871	88466.1	81965.1	221991	353170	993350	5671600	6918060	12210900	10889800	17714400	15069000	16071400	21575400	41692600	51356700	47866100	30679800	29196000	25161200	21000100	28120400	105104000	3909460000	10424400000	14893100000	10988900000	7888600000	5325250000	3323260000	1223170000	442264000	236112000	151346000	182750000	102786000	83768000	87033000	88869600
ALB	A0A087WWT3	0	0	0	0	0	0	0	0	0	0	0	0	0	0	0	0	0	0	0	0	0	0	0	0	0	0	0	0	0	0	0	0	220153	984126	1667150	1124470	558818	0	0	0	0	0	0	0	0	0	0	0
AMBP	P02760	0	0	0	0	0	0	0	0	0	0	0	0	0	0	0	3996380	7207460	9291630	5713890	7954630	3770680	6527250	6271860	4200870	6262650	8891250	8777950	16390100	21587300	24971900	33462000	39828900	14858500	8665980	6653460	1958230	5978850	24352000	51741200	50485400	34035400	23854400	17133900	12099400	6846500	5940820	3687780	3023020
APCS	P02743	0	0	0	0	0	0	0	0	0	0	0	0	0	0	0	0	0	0	0	0	0	8295.36	0	16440.6	0	43424.1	7255970	12119700	12260000	7323700	4404410	3935700	1358570	917950	1071480	726770	407829	282936	159651	137446	91788.8	52555.9	56132.6	67274.1	0	0	45425.9	55122.4
APOA1	P02647	0	0	0	104013	0	0	0	136912	313835	968803	724006	512066	3312030	2107950	1434610	8121190	12698900	35863800	27899400	110484000	120466000	110382000	112311000	164429000	203327000	214813000	164093000	169670000	222888000	179833000	130914000	205124000	161431000	129117000	122490000	93890600	110235000	160926000	121696000	51703900	33347800	17751700	6299650	8468650	6199860	3183520	3714780	4454250
APOA2	P02652	0	0	0	0	0	0	0	0	0	0	30100.2	0	117207	85268.4	109434	2244640	5328120	17547100	18290100	62296600	73114700	92610700	117450000	153069000	199661000	238036000	210302000	211506000	169008000	144997000	111654000	90540500	27152200	10794400	5609890	4144780	3768730	2525680	2318160	1133030	3996020	2070900	3004310	6820620	8863380	5617820	9541370	17868200
APOA4	P06727	0	0	0	0	0	0	0	0	0	0	0	0	0	0	0	64809.4	104667	782473	406661	4598920	19169900	18925300	8374570	4557170	3012860	1878630	738468	245487	369017	243547	243910	378868	8760330	63931300	117657000	68772800	48152500	28938700	14584900	3964870	632104	390398	166130	411534	274708	95497.5	155687	210271
APOB	P04114	0	0	0	0	0	0	0	0	0	0	0	0	0	0	0	0	0	0	0	0	0	0	0	0	0	0	0	7910.88	0	0	0	0	0	0	0	0	0	0	0	0	0	0	0	0	0	0	0	0
APOC1	P02654	0	0	0	0	0	0	0	0	0	0	0	0	0	0	0	30211.9	0	500639	346477	3752600	4417070	4539390	4700110	5739020	5842120	6184460	3410270	1891090	2027670	2246440	1082380	1164400	1053710	1131550	804143	158004	0	0	115884	0	0	0	0	0	0	0	0	0
APOC2	P02655	0	0	0	0	0	0	0	0	0	0	0	0	0	0	0	0	0	256495	505701	2068050	2413870	2216500	2072670	2389910	2333430	1689150	616435	338882	352267	0	220663	564323	298310	481045	0	0	138027	0	41123.3	0	0	0	0	0	0	37199.7	131670	423671
APOC3	P02656	0	0	0	0	0	0	0	0	0	0	0	0	0	0	0	40117.4	189989	2530030	2388680	4026230	3289650	3494770	2926880	4361210	3458540	2858750	1048390	1025840	1259560	852096	1029760	1173370	820220	903254	321090	275087	0	160135	0	0	34533.4	0	0	70793.2	0	0	65934.9	234937
APOD	P05090	0	0	0	0	0	0	0	0	0	0	0	0	0	0	0	0	403098	1617750	1625040	4068640	4596940	4549710	3422210	4278240	3013830	3608890	2495080	1956550	1921110	1290360	284373	533539	0	66996.9	0	51021.2	84529.6	0	33232.6	0	16975.5	0	0	0	0	0	0	0
APOE	P02649	0	0	0	0	0	0	0	0	0	0	0	0	0	0	8825.39	0	145203	236953	172523	481528	505654	315257	310759	283443	149992	399347	56032.3	186953	85506.3	155637	15777.2	128661	102557	168199	56524.2	0	95363.3	65958.8	0	30345.5	123934	0	0	0	0	0	0	0
APOF	Q13790	0	0	0	0	0	0	0	0	0	0	0	0	0	0	0	0	0	247662	183224	904911	345944	193868	276184	130030	104448	0	0	0	0	0	0	0	0	0	0	0	0	0	0	0	0	0	0	0	0	0	0	0
APOH	P02749	0	0	0	0	0	0	0	0	0	0	0	0	0	0	0	0	0	0	0	58077.3	132873	154622	94466.6	64522.4	0	0	0	0	0	0	0	0	0	55451.4	116169	233968	106247	319218	347250	819584	1131850	977349	847778	1481410	524487	740922	454894	434908
APOL1	O14791;O14791-2	0	0	0	0	0	0	0	0	0	29104.1	0	0	149575	73577.8	51128.1	137761	174785	114401	35930.1	43164.1	0	0	0	0	0	0	0	0	0	0	0	0	0	0	0	0	0	0	0	0	0	0	0	0	0	0	0	0
APOM	O95445	0	0	0	0	0	0	0	0	0	0	0	0	0	0	0	0	0	0	405846	1442380	1465830	1404650	1302010	1423190	1586470	896634	531988	477833	362133	423494	0	299822	0	0	0	0	0	0	0	0	0	0	0	0	0	0	0	0
ATRN	O75882;O75882-2;O75882-3	0	0	0	0	0	0	0	0	0	0	0	0	0	0	0	0	0	113970	156850	300364	22532.6	25001.8	0	0	0	0	0	0	0	0	0	0	0	0	0	0	0	0	0	0	0	0	0	0	0	0	0	0
AZGP1	P25311	0	0	0	0	0	0	0	0	0	0	0	0	0	0	0	0	0	0	0	0	0	0	0	0	0	0	0	0	0	0	0	0	309314	3079730	35899000	77346000	62975100	37432400	26011300	16699800	5244730	608156	211295	191003	78699.1	98419.5	0	65695.8
BTD	P43251;P43251-2;P43251-3;P43251-4	0	0	0	0	0	0	0	0	0	0	0	0	0	0	0	0	0	0	0	0	0	0	0	0	0	0	0	0	0	65814.3	311759	881903	0	93129.2	0	0	0	0	0	0	0	0	0	0	0	0	0	0
C1R	P00736	0	0	0	0	0	0	0	0	0	0	0	0	0	0	0	2961.67	29266.3	106821	0	309112	96795.9	0	0	0	0	0	0	145618	170058	49941.1	0	0	0	0	0	0	0	0	0	0	0	0	0	0	0	0	0	0
C1RL	Q9NZP8	0	0	0	0	0	0	0	0	0	0	0	0	0	0	0	0	0	0	0	0	0	0	0	0	0	0	125292	186766	463452	87111.9	67321.8	0	0	0	0	0	0	0	0	0	0	0	0	0	0	0	0	0
C1S	P09871	0	0	0	0	0	0	0	148294	16212	66288.3	0	0	0	0	0	21111	62954.4	808484	30993	487977	2198380	2353050	2052230	1734220	1636430	1242730	274078	295896	0	0	0	0	0	0	0	0	0	0	0	26011.5	0	0	0	0	0	0	0	0
C2	P06681	0	0	0	0	0	0	0	0	0	0	0	0	0	0	0	0	0	0	0	0	0	0	0	0	0	0	0	0	0	120937	1065160	4366530	2208570	1418140	906808	357538	151393	0	34668.3	0	0	0	0	0	0	0	0	0
C3	P01024	0	0	0	0	0	0	0	0	0	0	0	0	127007	0	31625.7	411628	1130910	1722950	926531	2294680	3984170	6999430	5685380	8161210	13084800	36890200	56424200	60942300	43799900	32109200	25507300	22966600	15734600	17610700	23342100	14268900	17368700	19439600	26245200	25094300	21291200	14063300	7366110	10625300	3848230	2911250	2348380	2627790
C4A	P0C0L4-2	0	0	0	0	0	0	0	0	0	0	0	0	0	0	0	0	0	0	54747.1	223974	189935	385522	2005700	6986460	10929800	9724100	2897750	941059	686493	231733	0	0	0	0	0	578732	0	0	0	0	0	0	0	0	0	0	0	0
C4B_2	P0C0L5	0	0	0	226104	0	0	0	0	0	0	0	0	0	0	0	125357	208330	299956	98682.9	627852	541685	1102760	5524550	19782400	45712000	42392400	19732100	15643600	12385500	9712680	5975480	4597630	1361670	1000780	1229290	2209780	1999710	1854630	1495220	1013320	377812	85543.4	74438	106735	60402.4	68937.9	0	58667.9
C4BPA	P04003	0	0	0	0	0	0	0	0	0	0	0	0	0	0	0	0	0	0	0	0	0	0	0	0	0	0	0	0	0	0	0	0	0	0	0	0	0	0	0	0	0	0	0	0	0	0	0	0
C5	P01031	0	0	0	0	0	0	0	0	0	0	0	0	0	0	0	0	0	0	0	0	0	0	0	0	214941	3997930	7412440	5422880	4242490	2230550	602985	618056	140336	0	0	0	0	0	0	0	0	0	0	0	0	0	0	0
C6	P13671	0	0	0	0	0	0	0	0	0	0	0	141025	0	0	0	0	0	0	0	0	0	0	0	8036.72	156389	542966	1646200	1670100	2579150	1805020	1022650	1094310	529314	0	0	0	0	99053.9	160189	0	0	0	37025	57117.2	0	0	0	0
C7	P10643	0	0	0	0	0	0	0	0	0	0	0	0	0	0	0	0	0	0	0	0	0	0	0	0	145480	3811260	7047650	5989390	3289590	1690990	924945	461903	67697.8	0	0	0	0	0	0	0	0	0	0	0	0	0	0	0
C8A	P07357	0	0	0	0	0	0	0	0	0	0	0	0	0	0	0	0	0	0	0	0	0	0	0	0	0	0	0	0	0	0	0	0	0	0	0	0	0	0	0	118092	136359	260858	74581.5	238125	51959.9	56940.7	0	84539.2
C8B	P07358	0	0	0	0	0	0	0	0	0	0	0	0	0	0	0	0	0	0	0	0	0	0	0	0	0	0	0	0	0	0	0	0	0	0	4673650	2830390	635527	0	380420	72264.3	143107	213917	123197	689842	56054.3	124894	52097.7	45457.1
C8G	P07360	0	0	0	0	0	0	0	0	0	0	0	0	0	0	0	0	0	0	0	0	0	0	0	0	0	0	0	0	0	0	0	0	0	0	0	0	0	0	0	0	0	18158.3	8301.94	56694.2	0	0	0	0
C9	P02748	0	0	0	0	0	0	0	0	0	0	0	0	0	0	0	0	0	0	0	0	0	0	0	0	0	0	0	0	0	0	0	0	0	0	558115	1404910	3063770	2688240	2665100	2257750	1436600	747416	409303	646662	279257	174671	158754	202825
CA2	P00918	0	0	0	0	0	0	0	0	0	0	0	0	0	0	0	0	0	0	0	0	0	0	0	0	0	0	0	0	0	0	0	0	0	0	0	0	0	0	0	0	0	0	0	0	0	0	0	0
CD14	P08571	0	0	0	0	0	0	0	0	0	0	0	0	0	0	0	0	0	0	0	0	0	0	0	0	0	0	0	0	0	0	0	0	0	0	0	0	0	135072	247389	196588	94463.5	0	73696.9	0	0	0	0	0
CFB	P00751	0	0	0	0	0	0	0	0	0	0	0	0	0	0	0	0	0	0	0	0	0	0	0	0	78226.5	0	0	0	0	0	89313.6	3988650	19732500	22205100	28767700	18063700	13944500	10227400	8229210	4993010	3274040	1906800	969936	1416680	458867	436261	214708	229463
CFH	P08603	0	0	0	0	0	0	0	0	0	0	0	0	0	0	0	0	0	0	0	0	0	0	0	0	0	8280.68	0	199907	13803	320728	0	50934.9	0	11733.2	98767.3	66069.9	45028.6	84922.8	69871.5	62046.3	88255.3	40796.6	47655.4	50821.3	34248.6	21435.7	64883.8	51501.8
CFHR2	P36980;P36980-2	0	0	0	0	0	0	0	0	0	0	0	0	0	0	0	0	0	0	0	0	0	0	0	0	0	0	0	121384	1966770	4736190	3333080	3163870	1172120	402646	219656	127478	54266	0	0	0	0	0	0	0	0	0	0	0
CFI	P05156	0	0	0	0	0	0	0	190762	0	0	0	0	0	0	0	0	0	0	0	0	0	0	0	0	0	0	0	0	0	0	0	0	387838	1537400	4446300	3816060	1942580	1176660	554732	239547	0	29242.1	0	0	0	0	0	0
CLU	P10909;P10909-2;P10909-4;P10909-5;P10909-6	0	0	0	0	0	0	0	44007.9	63200.1	185069	63912.9	59440.3	674396	221159	145876	221399	337975	717493	267984	479252	472407	653888	266143	518473	465786	936311	875281	1059050	2615770	3452610	2020300	2286430	1299600	938942	1625620	502814	700533	549583	471530	55284.2	133022	138357	0	90755.2	56613.7	35950	0	56414
CNDP1	Q96KN2	0	0	0	0	0	0	0	0	0	0	0	0	0	0	0	0	0	0	0	0	0	0	0	0	0	0	0	0	0	0	0	0	0	0	0	0	0	0	0	0	0	0	0	0	0	0	0	0
CP	P00450	0	0	0	0	0	0	0	0	0	0	0	0	0	0	0	0	0	0	0	0	281485	1649100	1628100	793047	282101	282192	8964520	147206	3573920	29826300	46100400	41935700	7578660	4603560	5888220	2482270	1661450	1229590	783173	422671	285374	203912	261119	254477	117440	67476.6	52508.4	87648.8
CPB2	Q96IY4	0	0	0	0	0	0	0	54034.5	0	0	0	0	0	0	0	0	0	0	0	0	0	0	0	0	0	0	0	0	0	0	0	0	0	0	0	0	0	155764	184862	239105	327264	193201	91989.2	242531	68704.4	125299	103437	48895.1
CPN1	P15169	0	0	0	0	0	0	0	0	0	0	0	0	0	0	0	0	185660	313443	177747	59572.8	49585.7	0	0	0	0	0	0	0	0	0	0	0	0	0	0	0	0	0	0	0	0	0	0	0	0	0	0	0
CPN2	P22792	0	0	0	0	0	0	0	0	0	0	0	0	0	0	0	0	1088720	1612770	1196000	2286100	985332	422082	185130	129448	45504.1	117011	0	48122.8	0	0	40179.7	0	0	0	0	0	0	0	0	0	0	0	0	0	0	0	0	0
CRP	P02741	0	0	0	0	0	0	0	0	0	0	0	0	0	0	0	0	0	0	0	0	0	0	0	0	0	0	0	0	0	0	0	0	0	142847	644513	333023	0	86838.7	0	0	0	0	0	0	0	0	0	0
DNAH8	Q96JB1;Q96JB1-2	0	0	0	5727770	0	0	0	2356550	0	0	0	0	0	0	0	0	177037	410365	0	0	0	484544	796454	2191610	2307870	2252070	1380690	0	514144	0	0	7412100	2112620	9421990	1336740000	843460000	632767000	404422000	267014000	92111900	36504200	19076800	11006300	14405100	7212880	8411210	6255570	4947370
DST	Q03001;Q03001-14;Q03001-8	0	0	0	0	0	0	0	0	0	19161	0	0	66140.9	0	0	0	129732	0	182529	1217080	5622530	13442500	24382700	43459600	25585200	16035200	7643180	3613970	2318430	0	1293660	429509	1231510	0	0	0	0	0	0	0	0	0	0	0	0	0	0	0
ECM1	Q16610;Q16610-4	0	0	0	0	0	0	0	0	0	0	0	0	0	0	0	0	0	0	0	0	0	0	0	0	0	0	0	0	0	0	0	25822.3	0	0	0	0	0	0	0	0	0	39163.1	0	0	0	0	0	0
ECPAS	Q5VYK3	0	0	48079000	53538700	0	0	0	51535700	53222300	55613100	33396100	36547100	49601600	43968800	45524300	37049800	53487700	53693200	43596800	54067500	41837500	27054500	45285600	51456000	42318900	44579200	35532100	35283800	46426700	42565600	38600800	52900200	46841800	32701600	37717900	47578200	36053900	37842800	38540500	41125000	42390200	45500800	46277300	56761200	37503000	32665200	44367300	41821900
EFEMP1	Q12805;Q12805-2;Q12805-3;Q12805-4;Q12805-5	0	0	0	0	0	0	0	0	0	0	0	0	0	0	0	0	0	0	0	0	0	0	0	0	0	0	0	0	0	0	130695	121175	0	0	0	0	0	0	0	0	0	0	0	0	0	0	0	0
F10	P00742	0	0	0	0	0	0	0	0	0	0	0	0	0	0	0	0	0	0	0	0	0	0	0	0	0	0	52534.7	2091460	3506000	2553730	1033780	830239	180543	0	0	0	0	0	0	0	25844.3	0	0	0	0	0	0	0
F13B	P05160	0	0	0	0	0	0	0	0	0	0	0	0	0	0	0	0	0	0	0	0	0	0	0	0	0	0	0	0	0	0	0	64358.9	277975	427765	679540	0	0	112458	83167.3	0	0	0	0	0	0	0	0	0
F2	P00734	0	0	0	0	0	0	0	0	0	0	0	0	0	0	0	0	0	0	0	0	0	0	0	0	0	0	0	0	16495	828254	3788780	8295500	3158650	2566190	1478910	403677	1028050	2920850	2162570	870445	612414	795314	3018340	4969050	981511	552593	180996	0
F9	P00740	0	0	0	0	0	0	0	0	0	0	0	0	0	0	0	0	0	0	0	0	0	0	0	0	0	0	0	0	0	70455	0	312184	38827	0	0	0	0	0	0	0	0	0	0	0	0	0	0	0
FBLN1	P23142	0	0	0	0	0	0	0	0	0	0	0	0	0	0	0	0	442586	1148260	560796	841098	558397	465983	126010	251758	140961	0	0	0	0	0	0	0	0	0	0	0	0	0	0	0	0	0	0	0	0	0	0	0
FCN3	O75636;O75636-2	0	0	0	125104	0	0	0	727982	0	199106	231133	0	0	0	0	0	0	0	0	0	0	0	0	0	0	0	0	0	0	0	0	0	0	0	0	0	0	0	0	0	0	0	0	0	0	0	0	0
FGA	P02671	0	0	0	0	0	0	0	0	0	0	0	0	0	0	0	0	0	0	0	0	0	0	0	0	0	0	0	0	0	0	0	0	0	0	0	0	0	0	0	0	0	0	0	0	0	0	0	0
FGB	P02675	0	0	0	0	0	0	0	0	0	0	0	0	0	0	0	0	0	0	0	0	0	0	0	0	0	0	0	0	0	0	0	0	0	0	0	922066	0	0	0	0	0	0	0	0	0	0	0	0
FGG	P02679;P02679-2	0	0	0	0	0	0	0	0	0	0	0	0	0	0	0	0	0	0	0	0	0	0	0	0	0	0	0	0	0	0	0	0	0	0	0	0	0	0	0	0	0	0	0	0	0	0	0	0
FILIP1L	Q4L180;Q4L180-2	0	0	0	0	0	0	0	0	0	0	0	0	0	0	0	0	0	0	0	0	0	0	0	0	0	0	0	0	0	0	0	0	0	0	3774160	1695290	0	377222	0	0	0	0	0	0	0	0	0	0
FKBP10	Q96AY3	0	0	0	0	0	0	0	0	0	0	0	0	0	0	0	0	1750.56	0	0	0	1220190	0	0	3003370	0	0	0	0	0	0	0	0	2402430	0	18452000	0	0	5789500	0	0	0	0	0	0	0	0	0	0
FRMPD4	Q14CM0	0	0	0	0	0	0	0	0	0	0	0	0	0	0	0	0	0	0	0	0	0	0	0	0	0	0	0	0	0	0	0	0	0	0	0	0	0	66013.5	0	0	0	0	0	0	0	0	0	0
GC	P02774;P02774-3	0	0	0	166125	0	0	0	1519190	0	0	0	0	0	0	0	0	0	293613	0	0	0	0	0	0	158530	0	126744	136014	177215	0	169046	37360.1	111997	940341	14625100	87653200	136806000	107117000	61113000	50835600	25472200	6454860	1599930	1598270	610603	509464	309768	196744
GFM2	D6RAL1	0	0	0	0	0	0	0	0	0	0	0	0	0	0	0	0	0	0	0	0	0	0	0	0	0	0	0	0	0	0	0	0	0	0	0	18908000	0	0	0	0	0	0	0	0	0	0	0	0
GPLD1	P80108	0	0	0	0	0	0	0	0	0	0	0	0	0	0	0	0	0	0	9657.84	0	0	52973.8	15351	0	0	0	33875.5	360818	410799	373836	119483	0	0	0	0	0	0	0	0	0	0	0	0	0	0	0	0	0
GPX3	P22352	0	0	0	0	0	0	0	0	0	0	0	0	0	0	0	0	0	0	0	0	0	0	0	0	0	0	0	0	0	0	0	0	127524	41694.8	0	0	0	0	0	0	0	0	0	0	0	0	0	0
GSN	P06396	0	0	0	0	0	0	0	0	0	0	0	0	0	0	0	0	0	0	0	0	0	0	0	23306.3	0	0	0	0	0	99757.5	0	26937.6	1804880	12606200	31073600	21698700	11204300	5738670	4151250	2550020	3713470	2827030	1247110	1373240	433362	106695	0	78447.6
GTF2IRD2	Q86UP8;Q86UP8-6	0	0	0	0	0	0	0	0	0	0	0	0	0	0	0	0	0	0	0	0	0	0	0	0	0	0	0	0	0	0	0	0	0	0	2392230	0	0	612840	251784	0	0	0	0	0	0	0	0	0
HABP2	Q14520;Q14520-2	0	0	0	0	0	0	0	0	0	0	0	0	0	0	0	0	0	0	0	0	0	0	0	0	0	0	0	0	0	0	0	0	0	0	236170	388192	477267	294170	219746	269882	0	0	100269	0	129896	0	0	0
HBA2	P69905	0	0	0	0	0	0	0	0	0	0	0	0	0	0	0	0	0	55337.1	83485.9	6973010	28334700	71030800	52897000	38793400	9584860	9015200	4193230	2199280	604036	254090	192258	110546	0	135025	252185	12049.9	20576.6	0	0	0	0	0	0	0	0	0	0	0
HBB	P68871	0	0	0	0	0	0	0	0	0	0	22668.8	0	0	23636.9	0	0	194381	171492	437237	28787000	76563000	85362200	125103000	83072500	39409500	30008800	13079100	6389010	3199380	1262220	496919	282935	0	61118.1	104030	64057.8	0	81846.8	74181.4	58616	51768.9	0	0	0	0	0	0	0
HBD	P02042	0	0	0	0	0	0	0	0	0	0	0	0	0	0	0	0	0	0	0	47826.6	1078980	3044790	3268520	2203850	686674	509774	62985.7	46803.7	0	0	0	0	0	0	0	0	0	0	0	0	0	0	0	0	0	0	0	0
HGFAC	Q04756	0	0	0	0	0	0	0	0	0	0	0	0	0	0	0	0	0	0	0	0	0	0	0	0	28544.8	0	0	0	0	0	0	24523.6	0	0	0	0	0	0	0	0	0	0	0	0	0	0	0	0
HP	P00738	0	0	0	31516.2	0	0	0	15717	76197.2	198549	151866	169461	1128730	886330	660141	2047140	1940540	3253480	2381080	15975100	64172500	153481000	248069000	561344000	301500000	198365000	77553600	66863500	43124700	18930100	7055390	7189460	2748400	2665820	2772260	2254100	1175370	973441	1081800	607083	899215	378338	370256	886955	293366	646789	554441	493780
HPR	P00739;P00739-2	0	0	0	6020.23	0	0	0	31492.8	0	0	0	58023.6	353716	369665	121531	778819	655779	840567	516037	677804	210352	145860	67011000	132850	189346	85017.3	61895.7	0	93108.2	0	0	47215.5	0	0	51141.7	0	0	0	0	0	0	0	0	0	0	0	0	0
HPX	P02790	0	0	0	0	0	0	0	0	0	0	0	0	0	0	0	0	0	0	0	0	133378	0	103482	257021	338589	317436	243608	367271	26197.3	0	742326	12141400	205443000	384409000	403876000	264413000	184723000	149316000	87416400	50658700	30952900	18647200	11966800	13686500	6034110	5880200	3836740	3653650
IDE	P14735;P14735-2	0	0	0	0	0	0	0	0	0	0	0	0	0	0	0	0	42405.6	137198	0	227538	469779	1292090	1238120	1186120	3320080	10549700	16066700	14486100	10962300	8007950	4380600	4956310	3365210	1642830	0	0	0	1311500	1202350	1466930	797721	710498	588930	701568	480442	0	353278	392411
IGFALS	P35858;P35858-2	0	0	0	0	0	0	0	0	0	0	0	0	0	0	0	0	0	0	0	0	0	0	0	0	0	0	0	0	0	23812.9	215780	1087350	834580	366587	333867	125211	120715	36915	0	0	0	0	0	0	0	0	0	0
IGHA1	P01876	0	0	212450	383746	0	0	0	8028750	7533830	15539000	14412900	13387300	13821300	8769310	7763530	28833100	45931700	124475000	169444000	393454000	335493000	209918000	189311000	133911000	85246500	62340000	35631900	22915800	20297300	14825500	8923250	10621500	4956010	2010420	2711420	1327360	895078	721277	789514	1361720	1756380	1257970	896012	1141500	514392	876001	489714	739967
IGHA2	P01877	0	0	0	0	0	0	0	0	0	0	0	0	0	0	0	15946	14173.2	102008	41095.1	238565	610563	1325910	827939	972351	208665	288047	125355	21297.1	129148	0	0	0	0	0	0	0	0	0	0	0	0	0	0	0	0	0	0	0
IGHG1	P01857	0	0	0	0	0	0	0	135585	0	255407	94068.4	185492	679757	955363	867927	4517290	9724850	22003200	25831100	54636700	49213500	55880000	89259100	206150000	331174000	733120000	912624000	1024100000	1439190000	836621000	590396000	869112000	515448000	385493000	387044000	283826000	229086000	136724000	95345900	84503600	65469000	41822800	32190300	38534200	20590400	19419600	19212700	16230000
IGHG2	P01859	0	0	0	0	0	0	0	0	0	0	0	0	60008.1	140387	83188.1	775474	5831360	3235890	2529270	4136330	3851720	5297830	10219300	54995200	56661600	114775000	183165000	245275000	327505000	601758000	152557000	175079000	62143300	47131100	64212200	20685900	14440200	8775190	5193060	3066630	2384850	1248960	678491	2018900	791278	673812	97826.5	335671
IGHG3	P01860	0	0	0	0	0	0	0	0	0	33737.3	0	0	0	59998.5	66983.4	807218	2607180	13155900	27183700	44810800	46238500	35458900	25932700	33410500	22757600	27000200	20225800	15982400	11279500	15038600	9835420	8152630	6641290	4714600	4990560	3956880	2587020	1607650	2141460	1611420	1808350	1276390	1037530	1366860	550595	639410	693635	678523
IGHG4	P01861	0	0	0	0	0	0	0	0	0	0	0	0	0	0	0	55610.4	138693	172132	161606	0	193685	30721.4	2948200	11541600	22532800	40844100	41730500	37572800	30712400	22972000	13027200	11660800	6204090	2682000	2908600	981277	615025	493452	411769	183118	298931	177919	119112	138361	0	0	0	0
IGHM	P01871	0	0	19427800	17511400	0	0	0	1017100	736426	827942	578924	462793	528074	443708	175719	241486	532792	580967	508248	1099020	1410250	1045200	494103	589200	523553	689184	521823	576115	857055	508950	332296	372522	1775910	229584	523232	6935410	214747	133065	139301	176993	273469	275975	118580	185489	66562.4	171259	43396.5	55693
IGKC	P01834	0	0	1485870	2168240	0	0	0	982933	646097	1130160	1023270	833487	1042770	821680	475918	2593610	5698350	12729700	13483500	30532400	24966800	22920800	23915600	44132200	54187700	111850000	141268000	193823000	251395000	203090000	137974000	120785000	82691900	66929300	53897600	43521100	25887400	17716200	14342000	10721600	8910090	6123980	4628210	8105850	3553350	3752770	4496760	3475640
IGLC2;IGLC3	P0DOY2;P0DOY3	0	0	1248180	690310	0	0	0	233111	269263	484742	457984	195737	520556	341513	354381	1401140	2764150	7905760	11084200	19855600	20368800	16538200	11182300	20900500	28634100	67051500	90482400	123890000	132780000	97930700	70164400	52899600	33565500	35147900	38850400	16407700	12635400	6667240	4139610	5238260	4696020	3863890	4518620	5550220	2763210	2988230	2357890	1407330
IGLL5	B9A064	0	0	0	229422	0	0	0	0	0	0	0	165327	243733	0	135353	185033	1313080	4754010	6779510	15011200	12443000	9865630	9493310	14683800	21082600	39209500	53804600	68045900	71949400	67381300	32345400	32966300	18322300	12272400	10414900	7630440	4016800	2439270	1783170	1608950	1723570	1770970	1878570	2799560	1229680	1370140	1436020	738452
IL16	Q14005;Q14005-2	0	0	0	0	0	0	0	0	0	0	0	0	0	0	0	0	0	0	0	0	0	0	0	0	0	0	0	0	0	0	0	0	278083	0	1193640	837106	657663	0	175505	0	0	0	0	0	0	0	0	0
ITIH1	P19827	0	0	0	0	0	0	0	0	0	0	0	0	0	0	0	180687	947105	2438240	1139200	2016450	1329820	1152050	546426	420356	226687	217588	112672	130303	108623	86653.3	66371.8	127719	220313	149624	214021	246060	128091	242703	131189	138467	179545	66916.6	34700.3	140393	48809.8	33146.8	20873.7	30639.9
ITIH2	P19823	0	0	0	0	0	0	0	0	0	0	0	0	0	0	0	525998	1530350	4457000	2405920	4523360	4573430	4145820	2863490	2200650	891074	483998	232714	148067	234045	95963.1	225428	270695	211284	0	187479	158653	148027	162208	188523	136420	169274	64735.1	65251.2	198457	79227.6	92557.4	62831	52943.8
ITIH3	Q06033;Q06033-2	0	0	0	0	0	0	0	0	0	0	0	0	0	0	0	0	67970.4	311886	319276	1774500	2299590	1366110	773798	333126	156159	0	0	0	0	0	0	0	0	0	0	0	0	0	0	0	0	0	0	0	0	0	0	0
ITIH4	Q14624;Q14624-2;Q14624-3	0	0	0	0	0	0	0	0	0	0	0	0	66064.9	0	0	0	46164.7	87041.4	11316	165144	185875	288608	206384	305479	154550	394845	269876	304357	850690	2943480	6237950	10372300	8528590	5509660	5542800	3264420	2167500	1291310	831795	2673750	12276300	25060600	30327700	28897000	12807600	7356740	2730640	1343400
JCHAIN	P01591	0	0	982533	729187	0	0	0	649024	780788	1310810	1472210	1166300	885189	625620	234677	151748	89317	55976.9	57897.1	82436.5	28362.6	0	41929.8	22897.2	0	16989.6	0	0	0	36862.1	0	0	0	0	0	0	0	0	0	0	0	0	0	0	0	0	0	0
KLKB1	P03952	0	0	0	0	0	0	0	0	0	0	0	0	0	0	0	0	0	0	0	605987	2991480	7585450	19328500	23215200	19327700	9143110	0	0	0	0	75647.9	287281	700979	542902	1004280	1398930	813058	543050	343719	261292	147217	73304	0	49291	22182.7	0	0	0
KNG1	P01042-2	0	0	0	0	0	0	0	0	0	0	0	0	0	0	0	47067	69068.4	990575	3118810	5509130	3266130	1625400	689001	792591	803627	978378	1237530	1779310	6187280	19779300	39743500	52765300	27807200	23609000	20868700	8684560	5945700	2710540	1105480	341838	213022	235295	151648	268757	97700.1	106458	88615.1	85815.6
LCAT	P04180	0	0	0	0	0	0	0	0	0	0	0	0	0	0	0	0	0	0	0	0	0	0	0	0	0	33771.3	0	0	0	0	0	0	0	0	0	0	0	0	0	0	0	0	0	0	0	0	0	0
LDHB	P07195	0	0	0	0	0	0	0	0	0	0	0	0	0	0	0	0	0	0	0	0	0	0	0	0	0	0	0	0	0	0	0	0	0	0	0	0	0	0	0	0	0	0	0	0	0	0	0	0
LDHC	P07864	0	0	0	0	0	0	0	0	0	0	0	0	0	0	0	0	0	0	0	0	0	0	0	0	0	0	0	0	0	0	0	0	7802540	0	0	26758500	14103300	8250830	0	0	0	0	0	0	0	0	0	0
LRG1	P02750	0	0	0	0	0	0	0	0	0	0	0	0	0	0	0	0	0	0	0	0	0	0	0	0	0	0	0	0	0	0	0	0	118241	2953700	18897800	20130700	12491800	7318410	5045870	3071590	512585	138653	88315.8	78785.2	31383	0	0	0
LUM	P51884	0	0	0	0	0	0	0	0	0	0	0	0	0	0	0	0	0	0	524956	9613.59	907408	1784160	1386510	1570160	1806910	3213810	3571610	4230330	5365890	4788680	3121980	3367320	1190130	37935.5	400325	27625.9	0	0	0	0	0	0	0	0	0	0	0	0
LZTR1	F8WB67	0	0	0	0	0	0	0	0	0	0	0	0	0	0	0	0	0	0	0	0	0	0	0	0	0	0	0	0	0	0	0	0	0	0	0	51335.7	0	0	0	0	0	0	0	0	0	0	0	0
MASP2	O00187	0	0	0	0	0	0	0	0	0	0	0	0	0	0	0	0	0	0	0	0	0	0	0	0	0	0	0	0	0	0	0	0	0	0	0	0	0	187259	485716	315994	0	0	0	0	0	0	0	0
NKX2-5	P52952	0	0	0	0	0	0	0	0	0	0	0	0	0	0	0	0	0	0	0	0	0	0	0	0	0	0	0	0	0	0	0	0	35079.3	4498620	1461360	588532	1271430	0	0	0	0	0	0	0	0	0	0	0
ORM1	P02763	0	0	0	0	0	0	0	0	0	0	0	0	386853	250956	130187	0	108921	133421	0	252309	191350	194835	0	0	0	0	0	0	0	0	0	313672	8871950	64793900	504487000	922910000	945762000	626027000	428888000	257967000	113869000	33188300	16262400	13120000	6878500	6535070	4234850	3674670
ORM2	P19652	0	0	0	0	0	0	0	0	0	0	0	0	0	0	0	0	0	18079.7	0	0	0	0	0	0	0	0	0	0	0	0	0	0	70466.3	441465	25730400	45706800	41684000	27090500	11776100	8113250	618810	0	15407.2	366744	0	0	31274.9	0
PGLYRP2	Q96PD5	0	0	0	0	0	0	0	0	0	0	0	0	0	0	0	0	0	0	0	0	0	0	0	0	0	0	0	0	0	0	0	533305	2595430	3168340	2900460	1340190	692710	255366	78942.2	0	0	0	0	0	0	0	0	0
PLG	P00747	0	0	0	0	0	0	0	0	0	0	0	0	0	0	0	0	0	0	0	0	0	0	0	0	0	0	0	0	0	0	0	0	56476.5	673508	6937570	17101500	22874800	14165200	11423000	5077100	1980440	357089	47722.2	31909.5	34807.7	0	0	19745
POLR3A	O14802	0	0	0	0	0	0	0	0	0	0	0	0	0	0	0	0	0	0	0	0	0	0	0	0	0	0	0	0	0	0	0	0	0	3699680	0	2662080	0	0	0	0	0	0	0	0	0	0	0	0
PON1	P27169	0	0	0	0	0	0	0	0	0	0	0	0	0	0	0	0	0	119084	295803	521997	540997	661108	519801	1346390	637978	472275	569973	544002	395083	298257	244142	168200	223623	164593	0	209784	324565	593325	427332	318641	104591	106541	0	31771.6	0	0	0	0
PPM1J	S4R3C3	0	0	0	0	0	0	0	0	0	0	0	0	0	0	0	0	0	0	0	0	0	0	0	0	0	0	0	0	0	0	0	0	17309100	38132200	76642800	48115400	16199400	10574400	21138900	7396250	2433680	960713	457788	772460	0	0	0	0
PROC	P04070;P04070-2	0	0	0	0	0	0	0	0	0	0	0	0	0	0	0	0	0	0	0	0	0	0	0	0	0	0	0	0	0	0	0	0	0	107345	0	33144.6	0	22243.3	0	0	0	0	0	0	0	0	0	0
PROS1	P07225	0	0	0	0	0	0	0	0	0	0	0	0	0	0	0	0	0	0	0	0	0	33511.2	153090	799287	372706	486259	49047.8	80938	0	0	0	0	0	0	0	0	0	0	0	0	0	0	0	0	0	0	0	0
PRSS1	P07477	0	0	27536000	100007000	0	0	0	72170000	60918300	51577900	49684400	56272200	62803600	49203400	66298600	40710100	85675400	115866000	71423300	80838400	67839000	42666200	67699700	71406900	73247900	74022400	39367700	73380200	79129000	73081600	83213000	94354300	71453600	79153100	71738100	104858000	69604100	74187700	63717900	51943100	33786500	45195500	45683000	47382400	55611800	32044900	73371400	30209000
RBP4	P02753	0	0	0	0	0	0	0	0	0	0	0	0	0	0	0	0	0	0	0	0	0	0	0	0	0	0	0	0	0	0	0	0	0	0	0	0	0	0	149503	292818	317568	391194	622206	2349380	1342820	2125010	2539420	3444660
S100A8	P05109	0	0	0	0	0	0	0	0	0	0	0	0	0	0	0	0	0	0	0	0	0	0	0	0	0	0	0	0	0	0	0	0	0	0	0	0	0	0	0	0	0	0	0	0	0	0	0	0
S100A9	P06702	0	0	0	0	0	0	0	0	0	0	0	0	0	0	0	0	0	0	0	0	0	0	0	0	0	0	0	0	0	0	0	0	0	0	0	0	0	0	0	0	0	0	0	0	0	0	0	0
SAA1	P0DJI8	0	0	0	0	0	0	0	0	0	0	0	0	0	0	0	0	0	0	0	0	0	0	0	81512.6	80434.8	103820	99888.6	117509	107911	0	0	10961.1	0	0	0	0	0	0	0	0	0	0	0	0	0	0	0	0
SAA2	P0DJI9	0	0	0	0	0	0	0	0	0	0	0	0	0	0	0	0	0	0	0	41644.2	0	0	48079.1	78119.5	118846	355987	59692.6	117291	138942	0	121748	42291.8	0	0	0	0	0	0	0	0	0	0	0	0	0	0	0	0
SAA4	P35542	0	0	0	0	0	0	0	0	0	0	0	0	0	0	0	0	0	0	0	292198	435842	647281	429959	1591380	2059710	3199850	1766270	2354320	1599700	1673490	744914	1084160	725510	306170	0	0	0	0	0	0	0	0	0	0	0	0	0	0
SEC22A	Q96IW7	0	0	0	0	0	0	0	0	0	0	0	0	0	35614.9	0	0	53790.1	0	0	0	0	0	0	0	0	0	0	0	0	0	0	42034.3	0	0	0	0	0	0	0	0	0	0	0	0	0	0	0	93477.6
SERPINA1	P01009	0	0	0	0	0	0	0	0	0	0	0	0	23222.6	0	40087.6	628641	575511	578170	243352	723650	324837	582065	606923	1244320	1363340	1278200	1057710	602783	611354	278183	388409	1023450	21322400	267478000	885728000	596819000	462224000	229741000	170405000	71437000	14981800	7486150	3034000	5191730	1533540	1788470	1109410	1192790
SERPINA1	A0A024R6I7;A0A0G2JRN3	0	0	0	0	0	0	0	0	0	0	0	0	0	0	0	74446.5	87873	0	0	0	32811.8	0	0	115766	108217	170156	0	94974.7	0	0	0	0	3331610	32832200	72444800	88690900	54850500	37630500	29451600	15092300	3083840	1509140	357509	185488	207447	233972	242668	91983
SERPINA10	Q9UK55	0	0	0	0	0	0	0	0	0	0	0	0	0	0	0	0	0	0	0	0	0	0	0	0	0	0	0	0	0	0	0	0	0	0	0	41523.9	0	0	0	0	0	0	0	0	0	0	0	0
SERPINA3	P01011	0	0	0	0	0	0	0	0	0	0	0	0	0	0	0	0	0	0	0	27155.9	0	63648.2	167778	346635	388623	227662	106417	0	0	0	0	923246	45297200	119950000	168382000	122193000	80842900	45540300	24806300	8993950	2818510	1442940	698903	1160910	304261	330060	245791	161390
SERPINA4	P29622	0	0	0	0	0	0	0	0	0	0	0	0	0	0	0	0	0	0	0	0	0	0	0	0	0	0	0	0	0	0	0	0	0	0	0	0	0	0	60667.9	95951.7	72204.1	38866.9	17648.2	83982.5	0	27382.4	0	0
SERPINA6	P08185	0	0	0	0	0	0	0	0	0	0	0	0	0	0	0	0	0	0	0	0	0	0	0	0	0	0	0	0	0	0	0	455726	2953850	4410580	6747830	3489590	2052560	634708	307464	42343.8	0	0	0	0	0	0	0	0
SERPINA7	P05543	0	0	0	0	0	0	0	0	0	0	0	0	0	0	0	0	0	0	0	0	0	0	0	0	0	0	0	0	0	0	0	0	2373890	2744780	4075290	1530860	783334	609946	142508	0	0	0	0	0	0	0	0	0
SERPINC1	P01008	0	0	0	0	0	0	0	0	0	0	0	0	0	0	0	0	0	0	0	0	0	0	0	0	0	0	0	0	0	0	0	0	216649	1659350	19774900	40200300	35821400	22693700	14983100	9347680	2908520	767227	247273	363303	0	0	0	0
SERPIND1	P05546	0	0	0	0	0	0	0	0	0	0	0	0	0	0	0	0	0	0	0	0	0	0	0	137910	0	0	0	0	0	0	0	2361110	13602600	11380700	10940500	4337060	4134370	2353470	1313070	466403	169421	85795.6	14542.4	20424.7	0	0	0	0
SERPINF1	P36955	0	0	0	0	0	0	0	0	0	0	0	0	0	0	0	0	0	0	0	0	0	0	0	0	0	0	0	0	0	0	0	0	0	0	0	0	0	0	0	0	0	170551	283823	1443940	674175	1866980	1420930	2456770
SERPINF2	P08697	0	0	0	0	0	0	0	0	0	0	0	0	0	0	0	0	0	0	0	73724.4	0	0	0	0	0	0	0	0	14870.1	488420	4053190	9211010	8766500	10373300	10829200	3979120	2193980	1059910	119101	228292	0	0	0	0	0	0	0	0
SERPING1	P05155;P05155-3	0	0	0	0	0	0	0	0	0	0	0	0	0	0	0	0	204910	855210	3806450	33678700	40684300	43132600	28543200	21307900	12859800	8598880	4469800	2918070	1720820	901766	653277	811261	230440	195865	245197	193328	152559	23279.1	0	26092.4	0	12993.9	105899	186084	13828.8	143311	0	174453
SEZ6L2	Q6UXD5-4	0	0	0	0	0	0	0	0	0	0	0	0	0	0	0	0	0	0	0	0	0	0	0	0	0	0	0	0	0	0	0	0	0	0	37095.2	0	0	0	0	0	0	0	0	0	0	0	0	0
SFN	P31947;P31947-2	0	0	0	4318100	0	0	0	3065910	3861220	4015650	0	0	0	0	2786330	0	4528630	5032840	0	3252440	3624380	0	4039080	0	0	0	0	1317260	0	0	0	0	0	0	0	0	0	0	0	0	3085480	1818480	0	0	0	0	0	4318830
SHBG	P04278;P04278-2;P04278-3;P04278-4	0	0	0	0	0	0	0	0	0	0	0	0	0	0	0	0	0	0	0	0	0	0	0	0	0	0	0	0	0	0	0	133008	0	0	0	0	0	0	0	0	0	0	0	0	0	0	0	0
TF	P02787	0	0	0	52164.1	0	0	0	0	0	0	0	0	0	0	0	0	83362.7	157633	126338	333811	109385	265590	438399	909590	865922	793302	617782	377672	400765	226183	404793	1377860	74343800	383762000	898284000	672039000	459402000	292100000	185619000	73707700	20611900	8402740	4766510	5306810	2344440	3122920	1662150	1242490
TGFBI	Q15582	0	0	0	0	0	0	0	0	0	0	0	0	0	0	0	0	0	0	0	0	0	0	0	0	0	0	0	0	0	0	0	0	0	0	1110740	0	408856	161671	0	0	0	0	0	0	0	0	0	0
TMEM198	Q66K66	0	0	0	0	0	0	0	0	0	0	0	0	0	0	0	0	0	0	0	0	0	0	0	0	0	0	0	0	0	0	0	0	8880820	33970200	52109600	36581700	20189100	11177200	6303240	1399070	213510	131712	90338.2	73893.6	0	0	0	0
TTR	P02766	0	0	0	0	0	0	0	0	0	0	0	0	0	0	0	61345.7	895619	6412730	1873280	115988	1345580	881788	146994	341384	431025	692997	650020	264306	373157	138769	0	235656	1288700	4804900	68923800	288262000	374208000	215539000	131644000	63877200	13072300	3750100	2841370	5651310	1533750	2246600	319844	366418
VTN	P04004	0	0	0	0	0	0	0	0	0	0	0	0	0	0	0	0	0	0	0	0	0	0	0	0	0	0	0	0	0	0	0	0	96893.3	47329.7	65198	89985.4	0	0	0	0	0	0	0	0	0	0	0	0
WDHD1	O75717;O75717-2	0	0	0	0	0	0	0	0	0	0	0	0	0	0	0	0	0	0	0	0	0	0	0	0	0	0	0	0	0	0	0	0	12562200	43866400	65297100	45713500	21728000	14266900	10763200	3992350	1402820	506307	0	0	0	100848	0	0
XIRP2	A4UGR9;A4UGR9-2;A4UGR9-3;A4UGR9-8	0	0	0	0	0	0	0	67827.7	0	0	105335	0	51494.5	0	0	0	167499	140075	0	0	0	0	0	0	0	0	0	0	99539	0	0	0	0	0	175991	131309	0	0	97992.7	123543	0	0	0	0	0	0	0	0
ZNF841	Q6ZN19;Q6ZN19-2;Q6ZN19-3	0	0	0	0	0	0	0	0	0	0	0	0	0	0	0	0	0	0	0	0	0	0	0	0	0	0	0	0	0	0	0	0	0	621204	0	971840	637044	416778	0	0	0	0	0	0	0	0	0	0
#N/A	A0A0G2JRQ6	0	0	0	0	0	0	0	0	0	0	0	0	0	0	0	0	0	105390	0	379013	63122.1	0	0	0	476403	753561	1918780	2413910	2272650	136440	1247120	546886	0	0	0	0	0	0	0	0	0	0	0	0	0	0	0	0
[truncated: 192 more columns]
